# Supplementary material for: Bis[5-oxo-4,5-dihydro-8H-2-azonia-4,8,9-trizabicyclo[4.3.0]nona-2,6,9(1)-triene] sulfate
Source: Acta Crystallogr Sect E Struct Rep Online. 2008 Nov 22;64(Pt 12):o2411. doi: 10.1107/S1600536808038026 (PMC2960099; doi:10.1107/S1600536808038026)
Supplement: Supplementary file 2 [file e-64-o2411-Isup2.hkl]

# 
# h,k,l, Fc-squared, Fo-squared, sigma(Fo-squared) and status flag 
# 
data_I
_shelx_title ' nvr in C2/c' 
_shelx_refln_list_code          4 
_shelx_F_calc_maximum      264.28 
_exptl_crystal_F_000       760.00 
_reflns_d_resolution_high  0.8092 
 
loop_ 
 _symmetry_equiv_pos_as_xyz 
 'x, y, z' 
 '-x, y, -z+1/2' 
 'x+1/2, y+1/2, z' 
 '-x+1/2, y+1/2, -z+1/2' 
 '-x, -y, -z' 
 'x, -y, z-1/2' 
 '-x+1/2, -y+1/2, -z' 
 'x+1/2, -y+1/2, z-1/2' 
 
_cell_length_a    12.3370 
_cell_length_b    10.0540 
_cell_length_c    11.0640 
_cell_angle_alpha  90.000 
_cell_angle_beta  102.420 
_cell_angle_gamma  90.000 
 
_shelx_F_squared_multiplier     1.000 
 
loop_ 
 _refln_index_h 
 _refln_index_k 
 _refln_index_l 
 _refln_F_squared_calc 
 _refln_F_squared_meas 
 _refln_F_squared_sigma 
 _refln_observed_status 
   2   0   0     2776.47     2995.76     43.02 o 
   6   0   0     9134.00     9322.01    132.77 o 
   8   0   0    10499.01    10943.15    192.20 o 
  10   0   0      625.21      604.80     18.06 o 
  12   0   0       78.48       66.48      5.56 o 
  14   0   0      655.50      610.79     20.74 o 
   1   1   0       90.62       75.94      1.17 o 
   3   1   0      363.21      274.16      3.46 o 
   5   1   0     3625.24     3751.67     38.49 o 
   7   1   0      105.17       88.84      2.53 o 
   9   1   0      591.12      577.01      9.31 o 
  11   1   0      139.63      142.46      5.45 o 
  13   1   0        0.03        1.93      1.56 o 
   0   2   0    35507.39    29774.93   1276.25 o 
   2   2   0     6877.58     7028.97    131.88 o 
   4   2   0      425.36      555.14      5.70 o 
   6   2   0      308.68      278.94      4.04 o 
   8   2   0     1724.54     1666.56     50.04 o 
  10   2   0      148.74      129.93      6.58 o 
  12   2   0      123.90      118.53      7.03 o 
  14   2   0      154.39      149.94      6.43 o 
   1   3   0      702.84      560.28      6.29 o 
   3   3   0      324.18      338.99      4.33 o 
   5   3   0      949.27     1013.42     12.01 o 
   7   3   0      353.24      361.01      6.38 o 
   9   3   0      145.90      135.01      3.78 o 
  11   3   0      166.16      146.10      4.29 o 
  13   3   0        1.41        3.53      1.72 o 
   0   4   0     2298.97     2643.33     38.52 o 
   2   4   0      382.68      323.36      4.32 o 
   4   4   0     3522.28     3756.83     38.63 o 
   6   4   0      695.44      661.98      8.13 o 
   8   4   0      342.77      311.07      6.13 o 
  10   4   0      525.10      541.80      9.59 o 
  12   4   0      334.56      351.97      7.64 o 
  14   4   0       56.89       70.02      6.38 o 
   1   5   0       66.64       51.14      1.91 o 
   3   5   0     1072.25     1095.81     12.23 o 
   5   5   0       89.30       89.03      2.04 o 
   7   5   0       11.21       16.88      2.19 o 
   9   5   0        0.31        0.35      1.29 o 
  11   5   0       27.54       23.93      2.08 o 
  13   5   0       36.49       40.42      2.64 o 
   0   6   0     1395.59     1620.83     24.67 o 
   2   6   0      106.30      111.99      2.21 o 
   4   6   0     2799.22     2945.00     42.97 o 
   6   6   0     2527.58     2607.40     32.92 o 
   8   6   0      107.07      100.29      3.36 o 
  10   6   0      178.06      164.98      4.75 o 
  12   6   0      178.74      179.33      8.99 o 
   1   7   0       28.86       33.60      1.52 o 
   3   7   0       34.07       45.90      1.85 o 
   5   7   0      179.17      175.60      6.91 o 
   7   7   0      151.39      140.48      7.45 o 
   9   7   0        0.03        2.07      1.94 o 
  11   7   0      445.82      484.33     11.93 o 
   0   8   0     6608.52     5714.92    116.25 o 
   2   8   0     1084.89     1092.33     18.47 o 
   4   8   0     8685.09     9192.85    185.55 o 
   6   8   0        4.80        5.71      2.48 o 
   8   8   0      125.97      143.95      8.05 o 
  10   8   0      745.82      719.37     22.28 o 
   1   9   0      527.15      520.83     15.67 o 
   3   9   0      104.46       97.34      6.16 o 
   5   9   0      449.46      439.67     14.87 o 
   7   9   0      260.30      254.66     11.33 o 
   9   9   0      586.32      619.82     20.44 o 
   0  10   0       33.12       26.93      3.83 o 
   2  10   0      849.58      934.25     24.98 o 
   4  10   0     1847.39     2002.31     47.00 o 
   6  10   0        0.29        0.89      2.04 o 
   8  10   0       21.93       25.73      4.12 o 
   1  11   0       74.07       86.35      6.21 o 
   3  11   0      105.78      114.33      7.30 o 
   5  11   0        6.03        8.69      2.88 o 
   2  12   0      194.14      226.10     10.88 o 
 -15   1   1      186.67      174.73      7.24 o 
 -13   1   1      156.63      165.22      6.39 o 
 -11   1   1      174.53      175.66      5.97 o 
  -9   1   1      142.91      135.98      4.24 o 
  -7   1   1      460.23      583.80      7.24 o 
  -5   1   1      716.75      595.26      6.94 o 
  -3   1   1    32062.08    29650.88    540.37 o 
  -1   1   1       42.83       56.79      1.05 o 
   1   1   1      486.36      395.22      6.35 o 
   3   1   1    69845.06    63419.71   2858.63 o 
   5   1   1     7096.28     7160.61     72.47 o 
   7   1   1     9969.11    11132.99    112.27 o 
   9   1   1      411.41      403.71      7.52 o 
  11   1   1     5657.98     5866.58     89.33 o 
  13   1   1        0.68        1.34      1.53 o 
 -14   2   1       60.55       55.86      5.09 o 
 -12   2   1      137.65      126.74      5.31 o 
 -10   2   1      632.58      619.19     13.23 o 
  -8   2   1      451.52      481.82      7.91 o 
  -6   2   1      546.74      489.94      7.48 o 
  -4   2   1      856.85      933.90     12.17 o 
  -2   2   1      189.98      133.38      1.91 o 
   0   2   1       50.24       37.99      1.37 o 
   2   2   1     6082.64     5930.63     88.14 o 
   4   2   1     3916.59     4104.36     37.34 o 
   6   2   1       89.77       71.17      2.09 o 
   8   2   1      200.25      203.41      3.71 o 
  10   2   1       72.30       67.62      3.71 o 
  12   2   1      550.49      524.20     16.04 o 
  14   2   1       14.44        8.69      5.86 o 
 -13   3   1       27.40       31.69      2.96 o 
 -11   3   1       58.55       54.47      2.62 o 
  -9   3   1      821.12      829.54     12.48 o 
  -7   3   1     1757.57     1716.50     22.23 o 
  -5   3   1     1823.45     1690.47     21.35 o 
  -3   3   1      222.54      257.41      3.42 o 
  -1   3   1     1735.50     1639.22     17.05 o 
   1   3   1    13489.78    13479.98    256.69 o 
   3   3   1        9.28        3.63      0.45 o 
   5   3   1        7.90        3.06      0.51 o 
   7   3   1     2194.44     2214.01     21.20 o 
   9   3   1      420.57      406.95      7.59 o 
  11   3   1       88.85       95.95      3.53 o 
  13   3   1       91.11       94.18      4.95 o 
 -14   4   1      177.68      153.02      6.54 o 
 -12   4   1       66.31       62.64      3.01 o 
 -10   4   1      420.51      427.48      8.01 o 
  -8   4   1      284.45      231.16     12.05 o 
  -6   4   1       76.32       97.62      2.77 o 
  -4   4   1     2423.36     2563.17     31.32 o 
  -2   4   1      338.36      357.56      4.51 o 
   0   4   1      467.85      506.00      7.01 o 
   2   4   1     2443.79     2606.03     27.03 o 
   4   4   1     2165.10     2395.80     25.28 o 
   6   4   1      571.63      568.61      7.34 o 
   8   4   1       63.92       58.09      2.47 o 
  10   4   1       59.06       54.78      2.64 o 
  12   4   1        2.11        5.15      1.30 o 
 -13   5   1       38.14       50.68      2.94 o 
 -11   5   1      519.95      517.66     11.32 o 
  -9   5   1     1519.46     1583.98     25.28 o 
  -7   5   1     1183.04     1157.24     16.10 o 
  -5   5   1      194.36      162.04      3.58 o 
  -3   5   1     2091.45     2078.43     26.22 o 
  -1   5   1      885.96      858.26      9.66 o 
   1   5   1     1921.75     2117.07     22.25 o 
   3   5   1        3.43       10.40      0.78 o 
   5   5   1     2379.83     2564.19     27.30 o 
   7   5   1     1293.43     1307.65     18.07 o 
   9   5   1      135.98      122.72      3.85 o 
  11   5   1        7.74       10.11      1.52 o 
  13   5   1      179.88      194.34      5.76 o 
 -12   6   1       16.28       13.81      1.79 o 
 -10   6   1        0.98        2.93      1.17 o 
  -8   6   1      252.05      263.11      9.80 o 
  -6   6   1      155.75      144.24      4.59 o 
  -4   6   1       53.02       52.34      1.80 o 
  -2   6   1       14.53       18.55      0.96 o 
   0   6   1      308.90      352.60      7.39 o 
   2   6   1      194.22      216.50      3.40 o 
   4   6   1      113.12      116.19      6.46 o 
   6   6   1       20.53       19.95      1.90 o 
   8   6   1      212.19      199.81      6.36 o 
  10   6   1        7.12       10.47      2.01 o 
  12   6   1       41.90       40.57      3.45 o 
 -11   7   1      233.10      219.41      8.10 o 
  -9   7   1      285.95      254.65      7.43 o 
  -7   7   1     1350.28     1270.61     46.22 o 
  -5   7   1      622.95      592.68     11.49 o 
  -3   7   1       29.57       27.44      1.95 o 
  -1   7   1     1206.05     1284.68     16.77 o 
   1   7   1      457.06      470.97     10.92 o 
   3   7   1      515.47      544.93     10.48 o 
   5   7   1      305.61      300.11      7.43 o 
   7   7   1     3453.86     3608.84     55.40 o 
   9   7   1      214.86      213.22      7.01 o 
  11   7   1      199.17      208.62      7.34 o 
 -10   8   1       11.70        3.38      2.63 o 
  -8   8   1        8.37        7.10      2.63 o 
  -6   8   1      461.39      458.89     15.02 o 
  -4   8   1      174.58      148.59      7.36 o 
  -2   8   1       30.83       27.84      2.26 o 
   0   8   1        2.00       -0.22      1.04 o 
   2   8   1      200.89      176.53      5.13 o 
   4   8   1       14.35       17.99      2.19 o 
   6   8   1      437.62      427.89      9.91 o 
   8   8   1       33.50       41.36      3.01 o 
  10   8   1      297.11      314.40     11.61 o 
  -9   9   1        1.13        0.50      2.33 o 
  -7   9   1      552.14      533.01     17.45 o 
  -5   9   1      685.43      730.55     21.14 o 
  -3   9   1      111.26      108.42      6.41 o 
  -1   9   1     1323.86     1346.24     22.45 o 
   1   9   1     4231.64     4571.14     95.24 o 
   3   9   1      420.35      384.37     13.23 o 
   5   9   1       19.15       21.96      3.78 o 
   7   9   1     3386.36     3778.57     82.94 o 
   9   9   1      168.97      146.79      9.04 o 
  -8  10   1      320.93      319.99     13.62 o 
  -6  10   1       81.81       77.26      6.11 o 
  -4  10   1     1024.14     1048.66     27.97 o 
  -2  10   1       23.15       20.17      3.73 o 
   0  10   1       13.15        9.62      1.81 o 
   2  10   1      161.17      170.84      8.40 o 
   4  10   1       23.27       20.67      3.78 o 
   6  10   1        5.00       17.93      3.68 o 
   8  10   1       14.80       15.75      3.83 o 
  -7  11   1       11.40        7.10      2.93 o 
  -5  11   1        5.96        3.63      2.53 o 
  -3  11   1      570.89      662.44     20.44 o 
  -1  11   1      850.36      907.28     24.92 o 
   1  11   1      148.14      155.73      8.20 o 
   3  11   1      270.16      314.35     12.77 o 
   5  11   1      279.67      310.13     13.27 o 
  -2  12   1      123.89      125.36      8.00 o 
   2  12   1        1.11        5.12      2.93 o 
 -14   0   2      105.11       98.73      7.30 o 
 -12   0   2      649.33      625.31     19.50 o 
 -10   0   2      772.50      752.07     20.75 o 
  -8   0   2     1763.37     1636.99     25.31 o 
  -6   0   2     1256.95     1298.85     20.01 o 
  -4   0   2    11257.40    10199.13    332.61 o 
  -2   0   2     7243.07     7142.72    102.20 o 
   0   0   2    13424.17    13775.43    199.50 o 
   2   0   2     7534.94     7806.52    184.46 o 
   4   0   2     1865.30     2324.10     34.56 o 
   6   0   2     5161.73     5073.53     73.83 o 
   8   0   2     8971.06     9429.95    135.60 o 
  10   0   2      478.21      470.26     10.14 o 
  12   0   2      118.47       99.92      6.96 o 
  14   0   2     1469.41     1473.75     40.08 o 
 -15   1   2        0.11       -0.34      1.58 o 
 -13   1   2      161.82      141.25     10.01 o 
 -11   1   2       45.70       41.46      2.99 o 
  -9   1   2      297.19      283.84      5.45 o 
  -7   1   2     1653.50     1622.69     17.58 o 
  -5   1   2      168.17      188.80      2.75 o 
  -3   1   2     2099.75     1857.85     19.26 o 
  -1   1   2     1759.14     1962.19     20.14 o 
   1   1   2      366.18      246.34      3.16 o 
   3   1   2     1988.30     2129.37     22.34 o 
   5   1   2     1909.97     1933.05     20.84 o 
   7   1   2      397.90      397.91      5.82 o 
   9   1   2      532.77      506.82      7.34 o 
  11   1   2       64.06       55.80      7.40 o 
  13   1   2      239.42      228.15      8.18 o 
 -14   2   2       44.02       41.10      3.47 o 
 -12   2   2     1135.32     1201.99     22.41 o 
 -10   2   2      490.59      480.82      8.31 o 
  -8   2   2      403.62      386.55      6.66 o 
  -6   2   2       10.16        4.56      1.33 o 
  -4   2   2     5618.01     4984.00     58.83 o 
  -2   2   2    11303.63    10954.95    160.67 o 
   0   2   2     1384.71     1637.48     19.80 o 
   2   2   2        3.75        9.38      1.01 o 
   4   2   2     3585.83     3332.76     30.73 o 
   6   2   2     3846.98     3877.67     40.39 o 
   8   2   2      426.84      404.77      6.09 o 
  10   2   2        4.80        4.64      1.47 o 
  12   2   2      130.90      127.61      5.59 o 
  14   2   2      385.92      377.32     14.81 o 
 -13   3   2       51.10       51.81      3.71 o 
 -11   3   2      128.86      126.27      3.85 o 
  -9   3   2      277.97      271.42      5.62 o 
  -7   3   2      754.60      754.88     10.99 o 
  -5   3   2       13.54        8.57      0.91 o 
  -3   3   2     6891.66     8051.94     81.01 o 
  -1   3   2      433.33      420.95      5.95 o 
   1   3   2     4323.66     4745.99     48.27 o 
   3   3   2     2096.31     2268.74     27.28 o 
   5   3   2     1755.65     1835.48     17.71 o 
   7   3   2      623.51      665.48     10.30 o 
   9   3   2      166.03      150.80      4.20 o 
  11   3   2      148.58      133.85      4.32 o 
  13   3   2       60.00       68.76      7.28 o 
 -14   4   2      147.56      151.35      6.39 o 
 -12   4   2      291.45      324.68      7.11 o 
 -10   4   2      228.95      238.53      5.49 o 
  -8   4   2     1356.20     1275.68     17.54 o 
  -6   4   2     3429.68     3366.36     41.09 o 
  -4   4   2      876.85      763.44      8.78 o 
  -2   4   2      126.99       69.36      3.29 o 
   0   4   2      413.78      382.32      5.73 o 
   2   4   2     1151.48     1159.84     12.76 o 
   4   4   2     1500.38     1559.43     19.53 o 
   6   4   2       95.40       92.73      2.28 o 
   8   4   2       55.59       51.26      2.89 o 
  10   4   2      534.51      520.73      9.56 o 
  12   4   2      145.93      144.34      4.76 o 
 -13   5   2      567.08      554.20     18.60 o 
 -11   5   2      104.13      102.93      5.08 o 
  -9   5   2      902.82      930.35     13.93 o 
  -7   5   2     2139.45     2291.08     35.94 o 
  -5   5   2      733.14      771.82     11.01 o 
  -3   5   2     4055.79     4649.79     47.48 o 
  -1   5   2        7.85       11.09      0.98 o 
   1   5   2     1673.59     1930.57     23.87 o 
   3   5   2      157.10      143.83      2.61 o 
   5   5   2      241.06      218.77      3.73 o 
   7   5   2       20.04       22.45      2.41 o 
   9   5   2        0.89        0.88      0.93 o 
  11   5   2        0.00        1.58      1.41 o 
 -12   6   2       15.87       16.06      1.87 o 
 -10   6   2      286.13      272.09      7.28 o 
  -8   6   2     2954.02     2991.76     38.91 o 
  -6   6   2     2636.80     2686.29     33.64 o 
  -4   6   2      539.35      455.53     26.89 o 
  -2   6   2      503.90      579.93      8.44 o 
   0   6   2      209.84      218.85      4.52 o 
   2   6   2     4601.07     4982.08     58.98 o 
   4   6   2      101.20       97.56      4.30 o 
   6   6   2      143.33      153.55      5.12 o 
   8   6   2      376.68      347.76      9.05 o 
  10   6   2      622.09      592.00     14.80 o 
  12   6   2       58.62       60.70      4.07 o 
 -11   7   2       21.29       24.78      3.30 o 
  -9   7   2      222.08      263.59      7.39 o 
  -7   7   2       13.31        9.02      1.56 o 
  -5   7   2       72.43       71.00      7.70 o 
  -3   7   2     1454.71     1408.59     18.31 o 
  -1   7   2       61.74       45.44      1.89 o 
   1   7   2      164.16      156.87      4.17 o 
   3   7   2      115.99       98.37      2.90 o 
   5   7   2       22.09       22.31      2.08 o 
   7   7   2       65.10       61.21      3.46 o 
   9   7   2      121.37      120.07      5.09 o 
  11   7   2       11.45       10.68      3.23 o 
 -10   8   2      177.27      154.15      8.65 o 
  -8   8   2     1251.45     1314.89     33.26 o 
  -6   8   2      362.06      320.00     11.88 o 
  -4   8   2       17.73       11.13      2.63 o 
  -2   8   2     1198.70     1226.16     17.13 o 
   0   8   2      210.30      198.40      7.28 o 
   2   8   2       40.30       37.21      2.50 o 
   4   8   2     2457.37     2555.39     40.12 o 
   6   8   2      147.21      153.29     11.85 o 
   8   8   2      226.27      238.47      7.40 o 
  10   8   2      704.82      740.23     16.14 o 
  -9   9   2      312.91      325.95     13.37 o 
  -7   9   2      299.80      299.76     12.23 o 
  -5   9   2      252.79      259.69     10.69 o 
  -3   9   2      188.48      196.25      8.75 o 
  -1   9   2     2582.15     2662.42     40.83 o 
   1   9   2       47.67       49.93      3.09 o 
   3   9   2     1263.19     1257.24     31.52 o 
   5   9   2       39.25       37.76      4.37 o 
   7   9   2      257.53      241.04     11.23 o 
   9   9   2        0.47       -0.50      2.29 o 
  -8  10   2      227.89      219.76     10.88 o 
  -6  10   2      214.00      199.33      9.84 o 
  -4  10   2       11.68        7.60      2.68 o 
  -2  10   2      273.78      272.62     10.88 o 
   0  10   2      881.66      934.84     17.29 o 
   2  10   2      493.50      535.75     17.00 o 
   4  10   2      225.69      252.26     11.03 o 
   6  10   2       61.30       66.48      6.01 o 
   8  10   2       90.37       87.10      7.20 o 
  -7  11   2        9.40        1.19      2.53 o 
  -5  11   2        0.98       -0.15      2.09 o 
  -3  11   2      151.18      170.74      8.99 o 
  -1  11   2      253.12      287.21     11.53 o 
   1  11   2        0.48        2.29      2.33 o 
   3  11   2       10.80       20.87      3.78 o 
   5  11   2       70.78       97.48      7.35 o 
  -2  12   2       92.67      104.59      7.25 o 
   2  12   2      445.85      457.21     16.41 o 
 -15   1   3       27.07       20.18      2.89 o 
 -13   1   3      499.96      503.48     14.72 o 
 -11   1   3      375.73      386.26      9.79 o 
  -9   1   3        8.63        8.34      1.01 o 
  -7   1   3      473.04      425.27      5.76 o 
  -5   1   3       16.59       25.02      1.25 o 
  -3   1   3      476.44      509.41      5.91 o 
  -1   1   3    18703.69    17791.44    196.58 o 
   1   1   3    12135.61    12352.27    170.43 o 
   3   1   3     1250.11     1274.79     14.13 o 
   5   1   3      185.98      169.24      3.17 o 
   7   1   3     3565.89     3443.00     36.51 o 
   9   1   3     1914.60     1899.95     21.69 o 
  11   1   3      430.94      426.20      8.45 o 
  13   1   3       26.04       19.63      2.76 o 
 -14   2   3        0.10        0.77      1.49 o 
 -12   2   3       19.85       16.93      2.32 o 
 -10   2   3        2.40        2.64      0.94 o 
  -8   2   3       23.60       17.69      2.41 o 
  -6   2   3       17.81       18.51      1.26 o 
  -4   2   3     3545.84     3732.20     51.21 o 
  -2   2   3     4232.06     4982.96     50.39 o 
   0   2   3      698.94      643.40      7.38 o 
   2   2   3      798.13      996.17      9.93 o 
   4   2   3     1826.49     2039.77     19.53 o 
   6   2   3      819.09      840.85     10.40 o 
   8   2   3       72.70       64.74      2.18 o 
  10   2   3       13.06       13.41      2.67 o 
  12   2   3        1.96        2.95      1.60 o 
 -13   3   3      141.66      150.96      6.08 o 
 -11   3   3      326.40      318.96      6.63 o 
  -9   3   3     1389.51     1382.30     18.86 o 
  -7   3   3      469.85      430.47      7.10 o 
  -5   3   3      110.69       78.70      2.53 o 
  -3   3   3     4355.64     4129.85     42.11 o 
  -1   3   3     1587.88     1384.56     14.80 o 
   1   3   3     1428.01     1412.06     15.23 o 
   3   3   3     2473.70     2585.53     27.20 o 
   5   3   3        5.67        6.37      0.98 o 
   7   3   3      538.95      509.79      6.35 o 
   9   3   3     1104.56     1131.53     16.72 o 
  11   3   3       35.01       29.75      2.27 o 
  13   3   3        8.40       18.06      2.75 o 
 -14   4   3       46.77       47.57      4.07 o 
 -12   4   3      126.10      125.32      5.31 o 
 -10   4   3     1208.51     1249.65     21.45 o 
  -8   4   3      387.85      387.38      6.92 o 
  -6   4   3     6815.80     7503.76     88.71 o 
  -4   4   3        5.93        9.46      1.39 o 
  -2   4   3     4706.05     5197.59     52.86 o 
   0   4   3     5898.54     6841.87     79.59 o 
   2   4   3      161.17      186.68      3.01 o 
   4   4   3     8685.14     9595.63     96.91 o 
   6   4   3      581.16      629.49      8.35 o 
   8   4   3      490.31      517.82      9.14 o 
  10   4   3       23.72       20.67      1.94 o 
  12   4   3      101.73      112.13      4.25 o 
 -13   5   3       10.89       15.87      2.48 o 
 -11   5   3      736.26      716.79     11.96 o 
  -9   5   3      661.02      664.96     10.77 o 
  -7   5   3      823.93      794.50     11.77 o 
  -5   5   3     3269.41     3163.52     38.73 o 
  -3   5   3     1698.78     1734.82     18.63 o 
  -1   5   3      336.85      277.40      4.83 o 
   1   5   3      139.39       92.14      2.51 o 
   3   5   3      974.23     1013.10     13.82 o 
   5   5   3     2396.94     2465.12     32.81 o 
   7   5   3       46.99       49.04      4.32 o 
   9   5   3      234.86      246.37      7.50 o 
  11   5   3       97.34       99.84      4.98 o 
 -12   6   3        1.26        0.99      1.18 o 
 -10   6   3      442.03      461.12      8.65 o 
  -8   6   3       94.90      109.92      4.05 o 
  -6   6   3      126.20      152.19      5.87 o 
  -4   6   3      205.08      158.29      6.21 o 
  -2   6   3     1167.12     1264.16     16.52 o 
   0   6   3       13.93       18.62      1.32 o 
   2   6   3      167.82      195.66      4.36 o 
   4   6   3      310.00      325.61      7.82 o 
   6   6   3       54.70       56.75      3.14 o 
   8   6   3       54.77       62.27      4.89 o 
  10   6   3       21.57       18.68      3.43 o 
 -11   7   3       11.44       11.20      1.97 o 
  -9   7   3      181.23      182.13      5.95 o 
  -7   7   3     1336.45     1332.98     22.84 o 
  -5   7   3     2420.62     2279.88    147.44 o 
  -3   7   3      257.31      247.96      4.80 o 
  -1   7   3        5.36        3.84      0.86 o 
   1   7   3      756.67      752.59     11.09 o 
   3   7   3     1412.54     1436.31     19.22 o 
   5   7   3      449.40      428.99      9.82 o 
   7   7   3       78.78       76.47      4.72 o 
   9   7   3        0.80        0.25      1.17 o 
  11   7   3       11.09       14.09      2.39 o 
 -10   8   3       42.84       39.15      4.67 o 
  -8   8   3       63.11       49.91      4.50 o 
  -6   8   3      483.75      503.64     10.82 o 
  -4   8   3     1226.76     1160.49     20.01 o 
  -2   8   3       28.33       21.17      1.64 o 
   0   8   3       61.28       70.16      4.84 o 
   2   8   3      133.62      140.33      7.31 o 
   4   8   3       97.84       98.13     10.96 o 
   6   8   3      298.60      291.45      8.13 o 
   8   8   3       43.54       42.98      3.20 o 
  10   8   3      371.16      398.63     26.87 o 
  -9   9   3      100.15       82.13      6.56 o 
  -7   9   3       95.89       78.95      5.96 o 
  -5   9   3      485.42      476.64     15.56 o 
  -3   9   3     1052.11      964.20     25.19 o 
  -1   9   3       20.93       18.22      2.17 o 
   1   9   3       62.87       74.08      3.66 o 
   3   9   3     1831.10     1950.15     25.75 o 
   5   9   3      203.71      226.44      6.96 o 
   7   9   3       15.97       21.14      2.50 o 
   9   9   3      184.86      196.95      7.21 o 
  -8  10   3       10.85        9.74      3.28 o 
  -6  10   3       20.51       16.99      3.48 o 
  -4  10   3      474.70      442.35     15.16 o 
  -2  10   3      143.85      120.40      7.25 o 
   0  10   3        2.53        0.92      1.40 o 
   2  10   3      254.36      287.25      7.81 o 
   4  10   3        7.41        4.87      2.53 o 
   6  10   3      158.23      143.16      8.70 o 
  -5  11   3       49.82       29.51      4.47 o 
  -3  11   3      370.86      381.36     14.17 o 
  -1  11   3      458.42      507.15     16.56 o 
   1  11   3        2.24        6.26      2.88 o 
   3  11   3       44.75       31.75      4.42 o 
   5  11   3      770.11      812.81     24.92 o 
  -2  12   3       11.02       33.68      4.72 o 
   0  12   3      347.99      429.30     15.36 o 
 -14   0   4      606.31      667.74     21.58 o 
 -12   0   4       66.14       40.24      4.42 o 
 -10   0   4       82.06       90.13      5.66 o 
  -8   0   4     3680.69     3632.20     71.13 o 
  -6   0   4       81.82       91.55      2.75 o 
  -4   0   4      176.99      226.80      4.66 o 
  -2   0   4     9198.54     9425.39    108.52 o 
   0   0   4      823.92      919.97     14.56 o 
   2   0   4      247.20      353.76     25.88 o 
   4   0   4     8179.77     8557.06    122.64 o 
   6   0   4      717.11      681.64     12.71 o 
   8   0   4      130.45      123.32      4.44 o 
  10   0   4     1436.14     1482.98     25.49 o 
  12   0   4      437.98      435.49     16.36 o 
 -15   1   4        7.43        8.65      2.36 o 
 -13   1   4       48.56       42.54      3.34 o 
 -11   1   4       22.98       20.21      2.26 o 
  -9   1   4       24.62       20.72      1.57 o 
  -7   1   4       26.54       23.16      1.09 o 
  -5   1   4     1449.39     1486.96     16.02 o 
  -3   1   4       20.66       16.76      0.73 o 
  -1   1   4      431.33      419.04      4.69 o 
   1   1   4     1087.04     1104.58     10.97 o 
   3   1   4     2517.25     2695.44     32.76 o 
   5   1   4      372.73      378.92      5.65 o 
   7   1   4      312.19      286.90      4.99 o 
   9   1   4       27.39       26.37      1.84 o 
  11   1   4       10.75        9.28      1.46 o 
  13   1   4        0.13       -1.86      1.86 o 
 -14   2   4      342.56      359.48     10.66 o 
 -12   2   4        1.17        0.01      1.28 o 
 -10   2   4      293.15      296.49      5.94 o 
  -8   2   4     1164.14     1165.41     15.91 o 
  -6   2   4      909.56      844.82      9.71 o 
  -4   2   4      566.10      471.38      5.09 o 
  -2   2   4      290.19      256.47      3.56 o 
   0   2   4     1467.07     1388.53     15.03 o 
   2   2   4     1166.77     1022.60     10.39 o 
   4   2   4      862.13      886.04      9.47 o 
   6   2   4     1294.79     1240.81     17.81 o 
   8   2   4      356.21      322.02      5.56 o 
  10   2   4      247.80      238.06      5.87 o 
  12   2   4      357.12      387.30      8.46 o 
 -13   3   4       20.27       16.54      3.88 o 
 -11   3   4      108.49       95.79      4.34 o 
  -9   3   4       51.73       54.86      2.33 o 
  -7   3   4        5.37        6.33      1.70 o 
  -5   3   4      415.68      431.36      5.48 o 
  -3   3   4     7137.83     8094.06     81.55 o 
  -1   3   4     2232.44     2244.10     23.53 o 
   1   3   4     4813.22     5379.06     54.87 o 
   3   3   4     1604.11     1686.74     16.50 o 
   5   3   4      406.15      396.83      6.86 o 
   7   3   4       40.11       42.94      1.57 o 
   9   3   4      361.90      363.21      7.49 o 
  11   3   4       16.02       15.49      2.45 o 
 -14   4   4      191.92      198.28      7.38 o 
 -12   4   4       62.78       57.86      7.83 o 
 -10   4   4      185.19      152.93      9.94 o 
  -8   4   4     1543.45     1529.37     20.48 o 
  -6   4   4     2056.32     2114.76     26.74 o 
  -4   4   4      248.56      217.23      3.34 o 
  -2   4   4      851.87      761.54      8.84 o 
   0   4   4     6846.40     6991.32     81.56 o 
   2   4   4     1932.20     1911.56     20.65 o 
   4   4   4        2.00        2.53      0.56 o 
   6   4   4      512.67      504.37      6.35 o 
   8   4   4      428.76      413.21     12.21 o 
  10   4   4       12.36       12.03      2.09 o 
  12   4   4       26.40       33.00      4.87 o 
 -13   5   4        4.43        1.25      1.66 o 
 -11   5   4       15.55       12.95      1.64 o 
  -9   5   4        0.73        1.98      0.98 o 
  -7   5   4      266.96      268.96      5.37 o 
  -5   5   4      742.13      719.40     18.97 o 
  -3   5   4     3060.05     3644.45     43.60 o 
  -1   5   4     1166.89     1384.76     17.90 o 
   1   5   4     6462.87     7365.92     86.20 o 
   3   5   4      299.47      321.88      5.89 o 
   5   5   4     1271.59     1421.35     19.18 o 
   7   5   4      202.08      195.74      6.26 o 
   9   5   4      412.09      420.88     15.91 o 
  11   5   4       37.50       32.19      4.22 o 
 -12   6   4      572.44      553.11     12.66 o 
 -10   6   4      232.17      225.41      8.85 o 
  -8   6   4      495.52      472.29     10.39 o 
  -6   6   4      647.84      677.31     13.02 o 
  -4   6   4      646.02      626.89     11.98 o 
  -2   6   4     2947.95     2822.76     39.63 o 
   0   6   4     1168.30     1167.82     15.76 o 
   2   6   4      621.25      617.08      9.55 o 
   4   6   4     1120.49     1209.78     16.74 o 
   6   6   4       50.12       48.20      3.00 o 
   8   6   4       11.49        5.54      1.54 o 
  10   6   4      103.20      101.41      5.99 o 
 -11   7   4       70.23       61.09      3.70 o 
  -9   7   4        1.14        4.93      1.51 o 
  -7   7   4      766.22      790.33     15.14 o 
  -5   7   4      124.82      100.94      3.99 o 
  -3   7   4      216.27      174.68     15.26 o 
  -1   7   4      590.36      543.23      8.65 o 
   1   7   4        3.72        3.97      0.97 o 
   3   7   4        1.25        1.34      0.81 o 
   5   7   4        0.59       -0.15      0.75 o 
   7   7   4        6.46        8.57      1.75 o 
   9   7   4       47.76       51.26      3.58 o 
 -10   8   4      544.96      565.96     12.84 o 
  -8   8   4      165.05      130.28      5.04 o 
  -6   8   4      227.52      210.25     10.44 o 
  -4   8   4     2011.14     1908.31     50.53 o 
  -2   8   4      243.76      279.59      7.11 o 
   0   8   4      258.85      252.59      5.36 o 
   2   8   4      414.45      372.43      7.02 o 
   4   8   4      192.36      198.08      4.89 o 
   6   8   4      465.50      502.72     11.75 o 
   8   8   4       95.58       98.41      4.89 o 
  -9   9   4       13.76        4.97      2.78 o 
  -7   9   4       78.13       62.75      5.61 o 
  -5   9   4      473.96      502.42     16.41 o 
  -3   9   4      319.19      328.88      8.17 o 
  -1   9   4      356.96      312.69      6.33 o 
   1   9   4       21.23       15.87      1.57 o 
   3   9   4      156.21      124.63      4.06 o 
   5   9   4       50.34       67.27      6.28 o 
   7   9   4      134.21      147.47      5.97 o 
  -8  10   4        8.16        7.40      3.03 o 
  -6  10   4      325.04      270.34     11.68 o 
  -4  10   4      236.25      224.88     10.24 o 
  -2  10   4        2.05        4.82      2.43 o 
   0  10   4      318.02      285.61      7.77 o 
   2  10   4      429.48      437.61     10.38 o 
   4  10   4        0.45        0.79      2.33 o 
   6  10   4      102.22      108.27      7.75 o 
  -5  11   4       68.53       67.92      6.06 o 
  -3  11   4      370.15      390.40     14.46 o 
  -1  11   4       65.45       64.79      5.61 o 
   1  11   4       21.86       32.86      3.73 o 
   3  11   4        0.48        2.53      2.53 o 
 -13   1   5      920.55      976.86     19.47 o 
 -11   1   5     1817.69     1902.85     32.10 o 
  -9   1   5       93.84       99.43      3.93 o 
  -7   1   5      218.30      213.35      3.50 o 
  -5   1   5    10443.59    11623.88    116.66 o 
  -3   1   5     4802.46     5026.87     45.63 o 
  -1   1   5     5987.82     7111.77     64.11 o 
   1   1   5      138.84      155.92      2.54 o 
   3   1   5     2069.05     2209.35     23.90 o 
   5   1   5      604.39      552.03      7.67 o 
   7   1   5     1686.57     1666.98     19.43 o 
   9   1   5      959.79      967.06     12.82 o 
  11   1   5        6.31       11.81      2.42 o 
 -14   2   5        3.74        6.44      3.13 o 
 -12   2   5       26.20       30.01      3.25 o 
 -10   2   5      364.75      355.19      8.73 o 
  -8   2   5      589.97      605.32     11.28 o 
  -6   2   5      395.21      422.45      5.61 o 
  -4   2   5     2526.38     2754.50     25.57 o 
  -2   2   5     2308.19     2340.65     24.63 o 
   0   2   5      166.11      209.95      3.34 o 
   2   2   5      639.13      662.73      7.40 o 
   4   2   5      201.40      179.56      3.46 o 
   6   2   5       49.73       58.80      2.25 o 
   8   2   5       20.34       19.65      1.41 o 
  10   2   5      114.15      113.96      4.26 o 
  12   2   5      105.74      111.43      5.96 o 
 -13   3   5      371.16      373.26     13.10 o 
 -11   3   5      801.44      815.48     16.94 o 
  -9   3   5        3.03        1.90      0.97 o 
  -7   3   5      471.43      442.66      7.42 o 
  -5   3   5     2251.09     2402.73     22.50 o 
  -3   3   5     2077.40     2084.20     22.16 o 
  -1   3   5     1409.93     1188.62     13.27 o 
   1   3   5       36.62       30.09      1.47 o 
   3   3   5     1733.38     1808.24     17.82 o 
   5   3   5     2253.84     2292.91     22.45 o 
   7   3   5        3.64        3.32      0.71 o 
   9   3   5      112.95      103.67      6.61 o 
  11   3   5      395.00      389.62     12.86 o 
 -14   4   5        0.04        2.55      1.94 o 
 -12   4   5      551.47      522.77     12.27 o 
 -10   4   5        2.23        2.00      1.02 o 
  -8   4   5        4.51        5.78      1.09 o 
  -6   4   5      328.41      293.09      6.02 o 
  -4   4   5     1302.26     1357.38     15.07 o 
  -2   4   5      623.38      575.17      7.13 o 
   0   4   5        5.72        3.52      0.85 o 
   2   4   5       21.63       30.06      1.20 o 
   4   4   5     1155.19     1227.74     16.89 o 
   6   4   5      116.12      118.19      2.96 o 
   8   4   5      639.01      651.86     13.90 o 
  10   4   5        7.59        8.60      1.77 o 
 -13   5   5       14.16       11.42      2.43 o 
 -11   5   5      211.28      203.51      5.32 o 
  -9   5   5     1317.22     1318.29     18.56 o 
  -7   5   5       64.49       56.19      2.31 o 
  -5   5   5      317.42      328.93      7.62 o 
  -3   5   5     2771.56     2807.32    147.15 o 
  -1   5   5     1450.85     1436.08     18.78 o 
   1   5   5     3019.56     2918.99     35.96 o 
   3   5   5     2810.61     2887.46     35.92 o 
   5   5   5       80.53       84.60      3.91 o 
   7   5   5        6.32        4.38      1.08 o 
   9   5   5       71.11       67.84      3.95 o 
  11   5   5      188.03      184.46      7.58 o 
 -12   6   5       33.70       36.37      7.25 o 
 -10   6   5        0.48       -0.43      1.04 o 
  -8   6   5        3.74        3.69      1.42 o 
  -6   6   5      332.33      320.53     10.99 o 
  -4   6   5      272.47      225.58      8.55 o 
  -2   6   5        5.94        8.93      1.06 o 
   0   6   5        8.07        5.73      1.18 o 
   2   6   5      191.40      164.20      4.07 o 
   4   6   5      149.07      147.32      3.99 o 
   6   6   5       26.94       28.19      1.93 o 
   8   6   5       18.13       18.45      2.31 o 
  10   6   5        2.46        0.99      1.32 o 
 -11   7   5      128.49      120.46      5.22 o 
  -9   7   5     1924.93     2038.19     33.80 o 
  -7   7   5     1833.57     1883.02     31.04 o 
  -5   7   5      356.66      287.37      7.45 o 
  -3   7   5        0.30       -0.37      1.04 o 
  -1   7   5     4138.74     3968.87     48.22 o 
   1   7   5     3259.59     3366.08     41.56 o 
   3   7   5       89.18       91.23      3.57 o 
   5   7   5        0.11        1.73      1.21 o 
   7   7   5      191.44      204.25      6.92 o 
   9   7   5      145.96      165.83     12.89 o 
 -10   8   5        8.32        9.78      1.98 o 
  -8   8   5       43.83       44.62      3.20 o 
  -6   8   5        7.72       10.62      1.82 o 
  -4   8   5      804.94      794.82     15.29 o 
  -2   8   5      681.68      629.77     12.65 o 
   0   8   5        1.54        4.24      1.19 o 
   2   8   5        9.42       15.22      1.57 o 
   4   8   5       24.14       26.84      2.69 o 
   6   8   5       42.59       52.61      3.51 o 
   8   8   5       52.57       54.30      4.07 o 
  -9   9   5      686.08      708.23     21.88 o 
  -7   9   5     1301.76     1347.67     24.10 o 
  -5   9   5      230.38      178.38      5.97 o 
  -3   9   5       17.87       19.13      2.30 o 
  -1   9   5     2553.89     2354.11     37.62 o 
   1   9   5      187.51      175.80      4.77 o 
   3   9   5       55.84       46.08      2.50 o 
   5   9   5      510.82      512.50     12.21 o 
   7   9   5      195.20      198.19      8.50 o 
  -8  10   5       13.16        8.00      3.23 o 
  -6  10   5      132.78      120.20      7.70 o 
  -4  10   5       42.82       32.99      4.32 o 
  -2  10   5      334.84      323.69     12.43 o 
   0  10   5      122.07      139.52      7.75 o 
   2  10   5       20.71       21.63      2.53 o 
   4  10   5       19.79       16.59      3.53 o 
  -5  11   5      235.76      246.34     11.58 o 
  -3  11   5      116.45       92.02      6.81 o 
  -1  11   5       16.86       30.85      4.42 o 
   1  11   5       55.97       57.98      5.42 o 
   3  11   5       28.95       29.26      4.42 o 
 -14   0   6      161.69      167.36      9.44 o 
 -12   0   6      186.39      187.89      9.24 o 
 -10   0   6      593.50      593.22     17.71 o 
  -8   0   6     3377.18     3686.99     79.86 o 
  -6   0   6     2506.94     2559.55     38.38 o 
  -4   0   6     1049.66     1373.72     21.60 o 
  -2   0   6      994.11      963.17     12.84 o 
   0   0   6     5503.75     6102.23     71.62 o 
   2   0   6     4414.23     4778.25     70.02 o 
   4   0   6      464.27      464.74     14.15 o 
   6   0   6     6355.25     6655.87     97.45 o 
   8   0   6     1119.65     1169.86     21.11 o 
  10   0   6        2.00        3.11      1.49 o 
 -13   1   6      188.99      177.51      6.62 o 
 -11   1   6      420.91      423.22     10.26 o 
  -9   1   6      252.61      258.89      6.92 o 
  -7   1   6       89.79       79.05      2.54 o 
  -5   1   6      749.83      763.47      9.18 o 
  -3   1   6      169.02      158.58      2.54 o 
  -1   1   6      800.38      846.57      8.99 o 
   1   1   6       58.09       49.51      1.45 o 
   3   1   6       74.86      107.58      2.29 o 
   5   1   6       76.13       77.05      2.34 o 
   7   1   6      347.30      350.73      6.04 o 
   9   1   6       11.95       13.90      1.56 o 
  11   1   6      237.87      248.36      6.58 o 
 -14   2   6      111.41      133.90      6.03 o 
 -12   2   6      131.09      127.75      5.37 o 
 -10   2   6      912.66      895.03     17.14 o 
  -8   2   6     1811.33     1841.79     32.20 o 
  -6   2   6       18.30       14.29      1.35 o 
  -4   2   6      512.89      452.91      5.32 o 
  -2   2   6     4550.82     4811.26     49.39 o 
   0   2   6      222.33      215.86      3.25 o 
   2   2   6      216.92      245.34      4.13 o 
   4   2   6      340.15      328.81      6.19 o 
   6   2   6     1762.08     1789.13     20.53 o 
   8   2   6      759.79      746.83      9.32 o 
  10   2   6       21.36       21.64      2.43 o 
 -13   3   6      152.67      143.74     10.91 o 
 -11   3   6        0.04        0.09      2.76 o 
  -9   3   6      498.43      512.06      8.78 o 
  -7   3   6      138.26      119.73      3.28 o 
  -5   3   6      898.82      906.58     16.46 o 
  -3   3   6      110.25      111.72      2.36 o 
  -1   3   6       12.14        9.52      0.81 o 
   1   3   6      141.20      122.45      2.90 o 
   3   3   6        0.01        2.28      0.53 o 
   5   3   6        3.44        2.06      0.58 o 
   7   3   6      102.91       98.50      2.57 o 
   9   3   6       17.42       14.24      2.33 o 
  11   3   6       82.58       75.93      4.34 o 
 -12   4   6       96.97       93.92      4.67 o 
 -10   4   6       96.85       85.43      3.31 o 
  -8   4   6      422.20      472.96      8.19 o 
  -6   4   6      383.29      397.81      6.90 o 
  -4   4   6      475.27      427.54      6.72 o 
  -2   4   6     1835.36     1795.51     22.89 o 
   0   4   6     3169.94     3266.63     39.90 o 
   2   4   6     1912.24     1972.24     25.46 o 
   4   4   6      261.30      215.33      4.97 o 
   6   4   6      241.82      227.05      4.53 o 
   8   4   6      381.09      378.64      7.70 o 
  10   4   6       24.17       23.99      2.66 o 
 -13   5   6       14.04       18.33      3.83 o 
 -11   5   6      149.05      153.75      5.66 o 
  -9   5   6     1532.37     1668.42     28.02 o 
  -7   5   6      156.23      133.61     10.26 o 
  -5   5   6     2042.33     2189.38     34.57 o 
  -3   5   6      436.57      432.40      7.27 o 
  -1   5   6     1108.99     1079.73     14.98 o 
   1   5   6      410.49      423.10      7.43 o 
   3   5   6       16.15       17.60      1.55 o 
   5   5   6      166.25      182.12      4.69 o 
   7   5   6       49.02       47.12      3.17 o 
   9   5   6        0.03        0.19      1.21 o 
 -12   6   6      328.83      341.23      9.47 o 
 -10   6   6        2.72        5.07      2.66 o 
  -8   6   6       32.49       22.11      2.44 o 
  -6   6   6     1988.06     1993.19     32.28 o 
  -4   6   6      683.95      648.17     12.79 o 
  -2   6   6        0.43       -0.58      0.73 o 
   0   6   6     3282.14     3296.68     40.68 o 
   2   6   6     3329.41     3338.16     41.45 o 
   4   6   6      316.86      309.53      6.46 o 
   6   6   6       25.40       28.05      1.98 o 
   8   6   6        5.13        7.03      1.85 o 
 -11   7   6       73.33       69.17      4.05 o 
  -9   7   6        7.16        5.16      1.70 o 
  -7   7   6        0.74        1.71      1.30 o 
  -5   7   6      276.36      227.64      7.26 o 
  -3   7   6      170.52      148.30      5.11 o 
  -1   7   6      233.37      245.81      5.36 o 
   1   7   6       13.76       12.93      1.57 o 
   3   7   6        1.27        2.89      0.95 o 
   5   7   6      370.38      412.55      8.59 o 
   7   7   6       41.05       48.65      3.49 o 
 -10   8   6       74.61       94.88      4.83 o 
  -8   8   6       60.12       36.96      4.15 o 
  -6   8   6      448.61      420.03     10.12 o 
  -4   8   6     2630.59     2414.02     38.68 o 
  -2   8   6        7.83        0.19      2.24 o 
   0   8   6      257.73      195.55      4.91 o 
   2   8   6     3246.45     3088.26     39.16 o 
   4   8   6     1462.19     1490.83     21.14 o 
   6   8   6      391.63      348.00      9.76 o 
  -9   9   6        3.65        4.92      1.83 o 
  -7   9   6        8.12       10.23      1.98 o 
  -5   9   6      266.88      243.22      7.34 o 
  -3   9   6      161.59      148.94      5.49 o 
  -1   9   6        3.87        1.14      1.30 o 
   1   9   6      142.92      135.35      4.20 o 
   3   9   6      121.27      125.59      4.13 o 
   5   9   6        1.05        5.33      1.70 o 
  -6  10   6      233.04      223.14     10.68 o 
  -4  10   6      286.06      261.28     11.38 o 
  -2  10   6       24.55       27.05      3.06 o 
   0  10   6        1.37        0.81      1.27 o 
   2  10   6      283.75      247.24      6.12 o 
   4  10   6      264.38      268.68      8.36 o 
  -3  11   6      154.49      157.86      9.04 o 
  -1  11   6       30.23       23.85      4.27 o 
 -13   1   7       19.24       23.20      2.77 o 
 -11   1   7      128.74      109.28      4.74 o 
  -9   1   7     1427.43     1359.16     23.60 o 
  -7   1   7     3076.27     3104.12     48.06 o 
  -5   1   7     2212.88     2402.09     25.80 o 
  -3   1   7      597.75      564.20      6.57 o 
  -1   1   7      292.45      367.08      4.42 o 
   1   1   7        1.79        3.03      0.69 o 
   3   1   7     2131.24     2282.27     22.54 o 
   5   1   7      321.66      303.66      4.81 o 
   7   1   7        3.77        5.74      1.01 o 
   9   1   7      636.03      619.70      9.53 o 
  11   1   7      231.40      243.30      7.95 o 
 -14   2   7      119.25      137.34      6.22 o 
 -12   2   7       40.03       29.92      3.65 o 
 -10   2   7      735.13      749.19     15.09 o 
  -8   2   7      379.63      387.62      7.05 o 
  -6   2   7      298.92      303.78      5.73 o 
  -4   2   7      260.49      277.03      3.87 o 
  -2   2   7      689.47      628.79      8.07 o 
   0   2   7      127.64      123.18      2.44 o 
   2   2   7      191.78      182.19      3.25 o 
   4   2   7      525.91      497.88      6.60 o 
   6   2   7      209.81      185.20      3.85 o 
   8   2   7      128.57      127.67      3.13 o 
  10   2   7       20.27       23.92      2.61 o 
 -13   3   7       74.45       69.63      4.34 o 
 -11   3   7       11.24       14.69      5.86 o 
  -9   3   7      204.89      205.01      5.24 o 
  -7   3   7     1408.47     1563.30     20.92 o 
  -5   3   7     1985.81     2114.50     23.74 o 
  -3   3   7       53.97       62.01      1.86 o 
  -1   3   7      339.85      291.92      7.25 o 
   1   3   7     5369.12     5612.93     58.05 o 
   3   3   7      290.99      301.15      4.58 o 
   5   3   7        3.34        4.89      0.93 o 
   7   3   7      677.27      677.08      9.83 o 
   9   3   7      376.21      376.70     10.26 o 
 -12   4   7      746.37      773.70     21.11 o 
 -10   4   7     2334.91     2561.56     33.39 o 
  -8   4   7     1435.15     1427.11     49.50 o 
  -6   4   7       74.15       63.74      3.27 o 
  -4   4   7     3290.50     3237.04     47.65 o 
  -2   4   7      584.05      615.09      9.57 o 
   0   4   7      283.94      256.71     11.40 o 
   2   4   7     1257.05     1253.19     17.57 o 
   4   4   7      161.97      152.22      5.10 o 
   6   4   7      740.57      721.19     10.24 o 
   8   4   7       49.17       49.54      2.27 o 
  10   4   7      246.90      243.08      8.25 o 
 -11   5   7      374.36      399.51     10.15 o 
  -9   5   7      117.30      118.08      4.81 o 
  -7   5   7       84.31       78.05      4.87 o 
  -5   5   7       19.54       14.42      2.88 o 
  -3   5   7     3428.49     3597.42     43.95 o 
  -1   5   7     3141.52     3097.00     38.42 o 
   1   5   7       70.47       63.68      2.63 o 
   3   5   7     1083.78     1096.74     16.06 o 
   5   5   7     1227.41     1290.83     18.71 o 
   7   5   7        0.85        1.23      1.04 o 
   9   5   7       20.19       23.73      2.79 o 
 -12   6   7       44.39       46.05      6.31 o 
 -10   6   7       20.31       25.43      2.72 o 
  -8   6   7       11.17       15.50      2.16 o 
  -6   6   7      171.17      141.92      5.15 o 
  -4   6   7      112.37      102.84      4.25 o 
  -2   6   7      245.42      253.24      5.45 o 
   0   6   7       64.49       55.38      2.49 o 
   2   6   7     1236.23     1275.52     18.17 o 
   4   6   7        7.32        3.44      1.41 o 
   6   6   7      261.05      251.74      6.16 o 
   8   6   7      273.21      285.21      9.07 o 
 -11   7   7      392.12      436.32     15.81 o 
  -9   7   7      242.13      271.87      8.06 o 
  -7   7   7       13.84       11.36      1.95 o 
  -5   7   7       81.44       59.67      3.53 o 
  -3   7   7     1426.73     1455.59     25.04 o 
  -1   7   7     3204.97     3067.94     38.62 o 
   1   7   7       71.61       73.19      3.01 o 
   3   7   7        7.81       10.27      1.72 o 
   5   7   7     1019.39     1033.03     16.02 o 
   7   7   7      289.04      288.11     10.74 o 
 -10   8   7       67.87       66.56      4.18 o 
  -8   8   7      166.44      155.10     10.48 o 
  -6   8   7       69.00       48.97      3.35 o 
  -4   8   7       52.02       52.43      3.32 o 
  -2   8   7      115.50      117.10      4.79 o 
   0   8   7      148.34      125.87      4.38 o 
   2   8   7       17.77       16.29      1.95 o 
   4   8   7      148.94      170.90      4.97 o 
   6   8   7      136.94      150.12      6.23 o 
  -7   9   7      133.26      133.20      9.64 o 
  -5   9   7      179.37      195.30      6.69 o 
  -3   9   7      100.73      105.69      4.81 o 
  -1   9   7      520.77      457.12     10.92 o 
   1   9   7      342.76      314.06      7.00 o 
   3   9   7       50.77       44.14      2.68 o 
   5   9   7      183.75      160.91      6.48 o 
  -6  10   7       86.50      107.46      5.16 o 
  -4  10   7      181.65      197.90      6.92 o 
  -2  10   7        1.74       -0.01      1.44 o 
   0  10   7        1.07        0.47      1.49 o 
   2  10   7       21.29       21.02      2.10 o 
 -12   0   8      259.83      209.38      9.94 o 
 -10   0   8       14.93        9.59      2.58 o 
  -8   0   8     1011.15     1012.00     26.04 o 
  -6   0   8     5243.01     5455.43     79.69 o 
  -4   0   8     4011.72     4082.85     60.38 o 
  -2   0   8      145.07      144.52      4.03 o 
   0   0   8       47.08       40.49      1.93 o 
   2   0   8     1081.24     1029.86     14.84 o 
   4   0   8      290.26      261.01      7.01 o 
   6   0   8      563.30      569.47     19.35 o 
   8   0   8      280.15      288.27      8.20 o 
  10   0   8       21.72       23.56      2.62 o 
 -13   1   8        0.60        0.74      1.66 o 
 -11   1   8        4.97        8.04      1.85 o 
  -9   1   8      105.63      101.46      4.32 o 
  -7   1   8        8.97        6.09      1.12 o 
  -5   1   8       83.86       73.71      2.47 o 
  -3   1   8      161.82      141.19      6.60 o 
  -1   1   8       39.69       35.97      1.79 o 
   1   1   8       29.27       25.86      1.27 o 
   3   1   8        4.89        3.82      0.73 o 
   5   1   8      178.31      164.57      3.49 o 
   7   1   8       10.41       11.02      1.15 o 
   9   1   8        0.57        1.48      0.80 o 
 -12   2   8      671.45      725.12     15.68 o 
 -10   2   8      366.05      357.48      9.16 o 
  -8   2   8      103.94       91.32      3.14 o 
  -6   2   8     1065.28     1095.11     15.39 o 
  -4   2   8     3085.19     3314.18     31.26 o 
  -2   2   8     1651.51     1668.27     16.79 o 
   0   2   8      223.38      239.46      3.88 o 
   2   2   8       18.62       20.53      1.19 o 
   4   2   8     3074.49     3268.27     31.76 o 
   6   2   8     1011.62     1037.85     12.16 o 
   8   2   8      123.19      120.82      3.61 o 
 -13   3   8      315.89      320.94     10.36 o 
 -11   3   8      865.07      903.78     18.06 o 
  -9   3   8        1.46        2.17      1.10 o 
  -7   3   8     4311.34     4251.85     88.01 o 
  -5   3   8        1.72        3.92      1.21 o 
  -3   3   8     1677.40     1604.18     18.17 o 
  -1   3   8     1994.39     1931.85     25.15 o 
   1   3   8     1004.56      959.02     14.20 o 
   3   3   8     1666.39     1632.16     19.26 o 
   5   3   8      421.28      406.59      6.94 o 
   7   3   8       80.26       71.52      2.74 o 
   9   3   8        0.07        0.39      1.04 o 
 -12   4   8      128.11      134.95      8.35 o 
 -10   4   8      340.48      333.71      8.75 o 
  -8   4   8       54.09       58.70      3.39 o 
  -6   4   8       16.13       27.52      4.67 o 
  -4   4   8      465.15      457.89      7.85 o 
  -2   4   8     1430.11     1407.71     41.62 o 
   0   4   8      738.35      728.18     11.45 o 
   2   4   8      392.35      369.02      7.31 o 
   4   4   8      730.53      711.44     16.90 o 
   6   4   8      265.21      270.35      5.53 o 
   8   4   8       59.25       61.24      2.64 o 
 -11   5   8      618.69      666.41     24.39 o 
  -9   5   8       12.77       13.76      2.12 o 
  -7   5   8     3043.66     3103.75     48.43 o 
  -5   5   8      102.66       99.05      4.23 o 
  -3   5   8     1657.07     1690.41     22.53 o 
  -1   5   8     2356.08     2370.51     30.52 o 
   1   5   8      476.10      455.79      8.44 o 
   3   5   8     1184.21     1128.38     16.78 o 
   5   5   8       30.31       33.97      2.30 o 
   7   5   8      240.38      230.40      6.77 o 
 -10   6   8       66.73       63.79      4.47 o 
  -8   6   8      549.11      560.18     12.58 o 
  -6   6   8       59.92       77.50      4.00 o 
  -4   6   8       13.45        9.31      1.82 o 
  -2   6   8       33.62       30.97      2.04 o 
   0   6   8     3252.04     3237.79     40.74 o 
   2   6   8     2943.67     2970.06     38.02 o 
   4   6   8      327.68      324.98      7.22 o 
   6   6   8       36.75       33.57      2.47 o 
  -9   7   8       49.02       42.20      3.42 o 
  -7   7   8      108.24       99.12      4.65 o 
  -5   7   8        2.01       -0.58      1.21 o 
  -3   7   8      264.54      224.64      8.00 o 
  -1   7   8       31.47       30.05      2.11 o 
   1   7   8        6.98        3.68      1.18 o 
   3   7   8      249.69      257.93      6.27 o 
   5   7   8      330.25      341.37      8.02 o 
  -8   8   8      338.27      345.96      9.68 o 
  -6   8   8       52.63       44.63      5.39 o 
  -4   8   8        0.24        0.63      1.28 o 
  -2   8   8      438.02      442.00     10.75 o 
   0   8   8      914.30      864.49     13.86 o 
   2   8   8      365.69      309.41     11.10 o 
   4   8   8       55.83       53.62      3.07 o 
  -7   9   8       40.55       40.93      3.42 o 
  -5   9   8       27.43       41.11      3.42 o 
  -3   9   8        5.34        6.89      1.91 o 
  -1   9   8        0.21        1.06      1.47 o 
   1   9   8       77.76       73.42      4.17 o 
   3   9   8      168.09      178.99      5.35 o 
  -2  10   8      175.28      192.24      7.08 o 
 -13   1   9        6.57        6.92      3.13 o 
 -11   1   9     1061.10     1047.50     20.20 o 
  -9   1   9     1228.89     1199.39     24.47 o 
  -7   1   9      314.46      354.06      6.81 o 
  -5   1   9      992.32      958.86     28.18 o 
  -3   1   9     1642.36     1540.78     15.87 o 
  -1   1   9     1003.36     1037.14     10.50 o 
   1   1   9      222.55      206.68      3.47 o 
   3   1   9      125.63      120.82      2.94 o 
   5   1   9      483.76      496.55      7.15 o 
   7   1   9      339.60      340.95      5.83 o 
 -12   2   9      287.09      286.93     10.09 o 
 -10   2   9      102.32       93.39      5.39 o 
  -8   2   9      678.74      688.88     18.11 o 
  -6   2   9      117.04      113.76      3.66 o 
  -4   2   9     2833.99     2599.83     54.74 o 
  -2   2   9      240.68      206.14      3.60 o 
   0   2   9      297.22      287.38      4.57 o 
   2   2   9       12.92       12.67      1.11 o 
   4   2   9       44.21       43.91      2.37 o 
   6   2   9      176.01      157.48      4.14 o 
   8   2   9       84.18       86.77      3.32 o 
 -11   3   9        1.87        5.12      2.58 o 
  -9   3   9      191.34      185.56      6.02 o 
  -7   3   9     1236.56     1316.57     22.82 o 
  -5   3   9      413.47      404.36      9.67 o 
  -3   3   9       90.25       83.15      2.50 o 
  -1   3   9      329.37      342.70      6.81 o 
   1   3   9     1826.01     1901.83     25.56 o 
   3   3   9      456.38      427.12      7.22 o 
   5   3   9       94.59       89.72      3.06 o 
   7   3   9      489.93      518.84      8.73 o 
 -12   4   9        8.85       11.53      3.38 o 
 -10   4   9     1107.28     1148.84     21.34 o 
  -8   4   9      167.80      165.89      5.82 o 
  -6   4   9     1794.90     1901.51     31.51 o 
  -4   4   9     4372.09     4383.00     66.16 o 
  -2   4   9     3631.70     3656.67     45.25 o 
   0   4   9     3352.13     3356.47     42.11 o 
   2   4   9      141.53      137.83      4.27 o 
   4   4   9     1445.89     1564.96     22.36 o 
   6   4   9      218.35      181.99      9.72 o 
 -11   5   9      421.23      527.18     18.59 o 
  -9   5   9        7.94        4.75      1.65 o 
  -7   5   9        0.08        0.96      1.32 o 
  -5   5   9      470.36      487.84     11.15 o 
  -3   5   9      419.87      459.79      8.38 o 
  -1   5   9      420.51      383.33      7.61 o 
   1   5   9      154.29      135.33      5.17 o 
   3   5   9      219.23      197.70      5.40 o 
   5   5   9      780.22      803.02     13.67 o 
   7   5   9       99.59      111.20      4.36 o 
 -10   6   9       43.61       43.36      3.47 o 
  -8   6   9        9.61       14.98      2.34 o 
  -6   6   9       17.91       21.99      2.47 o 
  -4   6   9      102.24      116.59      4.87 o 
  -2   6   9       52.37       50.91      3.45 o 
   0   6   9       20.41       26.21      2.04 o 
   2   6   9       40.18       44.27      2.85 o 
   4   6   9      123.38      140.75      4.67 o 
   6   6   9        5.56        2.56      1.44 o 
  -9   7   9        0.97        1.30      2.96 o 
  -7   7   9       37.76       38.92      3.27 o 
  -5   7   9      502.71      485.82     11.61 o 
  -3   7   9      287.59      286.61      8.20 o 
  -1   7   9      103.45      100.75      3.71 o 
   1   7   9      167.35      153.97      4.72 o 
   3   7   9      420.12      404.63      8.57 o 
   5   7   9      447.01      434.60      9.28 o 
  -6   8   9       27.54       21.72      2.77 o 
  -4   8   9       21.60       19.08      2.53 o 
  -2   8   9       90.48       79.46      5.84 o 
   0   8   9       85.55       79.36      3.45 o 
   2   8   9       95.88       79.18      4.61 o 
  -5   9   9      163.60      170.58      6.71 o 
  -3   9   9       82.29       67.45      4.30 o 
  -1   9   9       82.88       96.69      4.87 o 
 -12   0  10        5.20        8.74      2.98 o 
 -10   0  10      123.35      122.88      7.35 o 
  -8   0  10     3289.90     3502.43     77.61 o 
  -6   0  10     3510.94     3481.05     52.86 o 
  -4   0  10      120.54       94.91      3.86 o 
  -2   0  10      145.87      183.53      4.61 o 
   0   0  10     2863.20     2844.41     36.20 o 
   2   0  10     1511.30     1508.31     21.17 o 
   4   0  10      131.47      137.38      4.40 o 
   6   0  10        1.57        2.42      1.19 o 
 -11   1  10       36.81       38.80      3.27 o 
  -9   1  10      248.03      244.74      7.34 o 
  -7   1  10       75.66       64.92      2.83 o 
  -5   1  10      480.18      459.01      7.02 o 
  -3   1  10      302.19      286.08      4.61 o 
  -1   1  10     1594.17     1557.97     15.06 o 
   1   1  10      133.54      129.20      3.01 o 
   3   1  10      520.70      515.22      7.35 o 
   5   1  10       17.85       18.65      1.70 o 
   7   1  10      123.92      119.66      4.25 o 
 -12   2  10        7.51        6.02      1.97 o 
 -10   2  10      298.93      308.33      8.65 o 
  -8   2  10      776.74      816.93     13.12 o 
  -6   2  10      722.72      706.53     11.36 o 
  -4   2  10      327.70      353.40      5.24 o 
  -2   2  10      385.23      382.84      6.39 o 
   0   2  10      950.74      893.23     11.98 o 
   2   2  10      395.78      406.15      7.05 o 
   4   2  10      305.42      310.34      6.16 o 
   6   2  10      381.11      400.44      7.43 o 
 -11   3  10        5.21        6.56      3.08 o 
  -9   3  10       22.61       17.59      2.33 o 
  -7   3  10      180.91      141.14      5.25 o 
  -5   3  10       18.35       16.43      4.17 o 
  -3   3  10        1.33        2.77      0.88 o 
  -1   3  10     1623.54     1550.40     21.60 o 
   1   3  10      732.31      727.32     12.17 o 
   3   3  10     1515.03     1546.06     19.15 o 
   5   3  10      468.51      477.30      8.31 o 
   7   3  10      804.30      886.99     13.00 o 
 -10   4  10      313.57      344.39     13.92 o 
  -8   4  10      162.13      188.82      6.44 o 
  -6   4  10       35.32       35.50      8.87 o 
  -4   4  10      350.32      301.63     15.81 o 
  -2   4  10      638.55      623.84     10.63 o 
   0   4  10      202.44      210.17      5.44 o 
   2   4  10       41.76       40.05      2.52 o 
   4   4  10      225.23      216.62      5.97 o 
   6   4  10      373.61      377.59      8.58 o 
  -9   5  10       27.41       33.80      3.80 o 
  -7   5  10        2.59        8.53      1.93 o 
  -5   5  10      329.14      309.83      8.60 o 
  -3   5  10       21.94       20.71      2.35 o 
  -1   5  10       35.63       32.52      2.23 o 
   1   5  10      913.04      905.03     14.60 o 
   3   5  10      171.99      158.82      4.97 o 
   5   5  10      381.04      356.18      8.23 o 
  -8   6  10      188.40      222.10      7.43 o 
  -6   6  10       28.03       31.16      4.07 o 
  -4   6  10       67.64       54.15      3.67 o 
  -2   6  10      794.43      782.09     16.15 o 
   0   6  10      148.29      156.21      7.66 o 
   2   6  10       13.44        9.93      1.64 o 
   4   6  10      116.95      109.29      4.30 o 
  -7   7  10        2.37        3.91      2.63 o 
  -5   7  10      286.32      328.51      9.36 o 
  -3   7  10       18.24       17.47      3.13 o 
  -1   7  10      133.83      157.35      6.06 o 
   1   7  10       43.14       45.59      2.77 o 
   3   7  10       21.71       19.05      2.13 o 
  -4   8  10      620.87      683.84     20.36 o 
  -2   8  10      785.78      894.39     18.42 o 
   0   8  10       64.01       54.63      3.85 o 
 -11   1  11      120.82      109.84      5.21 o 
  -9   1  11      252.97      243.50      7.55 o 
  -7   1  11       41.40       54.98      2.71 o 
  -5   1  11      893.70      990.17     15.77 o 
  -3   1  11     1919.77     1836.02     19.13 o 
  -1   1  11       72.64       59.41      1.98 o 
   1   1  11      190.38      217.77      4.41 o 
   3   1  11     1759.85     1877.82     20.30 o 
   5   1  11      457.65      460.83      7.43 o 
 -10   2  11      405.01      418.11     15.66 o 
  -8   2  11       68.24       60.27      5.27 o 
  -6   2  11      621.05      561.26     12.23 o 
  -4   2  11      756.07      717.57     10.07 o 
  -2   2  11      147.51      133.82      3.60 o 
   0   2  11       23.89       22.76      1.74 o 
   2   2  11      741.00      719.99      9.66 o 
   4   2  11        5.37        4.96      1.22 o 
  -9   3  11       54.14       50.53      5.22 o 
  -7   3  11      484.01      507.76     15.61 o 
  -5   3  11      563.88      547.90     12.16 o 
  -3   3  11      175.45      165.18      4.01 o 
  -1   3  11      244.98      238.90      5.10 o 
   1   3  11      208.34      198.30      5.50 o 
   3   3  11      431.93      428.40      8.98 o 
   5   3  11      214.11      220.69      5.42 o 
 -10   4  11      376.72      408.39     16.01 o 
  -8   4  11       80.75       64.36      3.90 o 
  -6   4  11      385.77      358.13      9.55 o 
  -4   4  11       25.83       26.06      2.63 o 
  -2   4  11      201.48      191.13      4.48 o 
   0   4  11      231.69      220.71      5.82 o 
   2   4  11       61.51       60.52      3.12 o 
   4   4  11       28.13       30.45      2.50 o 
  -9   5  11      529.02      550.09     13.12 o 
  -7   5  11       31.07       28.02      3.45 o 
  -5   5  11      155.59      182.46      7.53 o 
  -3   5  11      386.04      403.09     10.36 o 
  -1   5  11       77.20       59.63      2.99 o 
   1   5  11      101.64       93.52      3.85 o 
   3   5  11       39.20       48.39      2.97 o 
  -6   6  11      146.33      145.09     13.99 o 
  -4   6  11       12.03        9.28      2.21 o 
  -2   6  11       55.09       60.09      3.92 o 
   0   6  11      105.37      106.16      5.59 o 
   2   6  11      103.89      119.44      4.53 o 
  -5   7  11      272.03      331.72      9.77 o 
  -3   7  11        7.76        8.44      2.17 o 
  -1   7  11      107.08       94.01      4.94 o 
 -10   0  12      215.08      248.12     11.33 o 
  -8   0  12       17.68       19.62      3.53 o 
  -6   0  12      298.50      240.71     10.29 o 
  -4   0  12      386.84      394.18     11.78 o 
  -2   0  12      274.08      331.01      7.19 o 
   0   0  12     1651.62     1774.52     24.86 o 
   2   0  12      701.68      699.44     12.39 o 
   4   0  12       28.54       29.16      3.23 o 
  -9   1  12        0.17        1.29      2.24 o 
  -7   1  12       87.53       92.86      6.46 o 
  -5   1  12        0.08        0.46      1.02 o 
  -3   1  12      165.89      161.28      4.11 o 
  -1   1  12      183.58      155.04      4.14 o 
   1   1  12      101.79       96.59      3.04 o 
   3   1  12      121.17      106.27      3.31 o 
  -8   2  12      135.67      139.92      8.40 o 
  -6   2  12      124.12      121.39      8.97 o 
  -4   2  12      361.13      376.34      6.69 o 
  -2   2  12      455.27      496.11      8.21 o 
   0   2  12      484.88      480.20      8.96 o 
   2   2  12      480.18      497.46      7.79 o 
  -9   3  12        1.61        3.63      2.68 o 
  -7   3  12      237.42      232.29      7.47 o 
  -5   3  12        3.63        2.42      1.58 o 
  -3   3  12     1131.75     1119.83     14.68 o 
  -1   3  12       64.70       56.44      2.57 o 
   1   3  12      367.30      367.34      8.13 o 
   3   3  12        0.94        0.92      1.31 o 
  -8   4  12      389.21      429.85     11.12 o 
  -6   4  12      706.54      706.50     15.40 o 
  -4   4  12      173.94      148.75      5.95 o 
  -2   4  12       52.14       61.41      4.20 o 
   0   4  12      127.51      138.48      4.49 o 
   2   4  12      156.17      151.29      5.32 o 
  -5   5  12        0.38        1.21      3.06 o 
  -3   5  12      776.15      819.03     17.31 o 
  -1   5  12        2.94        2.58      1.33 o 
   1   5  12      291.95      335.32     17.84 o 
  -7   1  13      483.33      482.34     16.95 o 
  -5   1  13        3.97        3.55      1.71 o 
  -3   1  13       10.96        9.86      1.75 o 
  -1   1  13     1246.03     1341.11     17.48 o 
   1   1  13      813.75      886.56     11.70 o 
  -6   2  13       41.93       44.18      3.44 o 
  -4   2  13       18.26       14.54      2.40 o 
  -2   2  13        1.10        2.17      1.12 o 
   0   2  13       85.43       85.63      3.35 o 
  -5   3  13      231.47      222.94      7.51 o 
  -3   3  13      250.76      259.74      6.68 o 
  -1   3  13      220.70      228.83      5.47 o 
                                                 
